# Supplementary material for: Regulation of p53 and Rb Links the Alternative NF-κB Pathway to EZH2 Expression and Cell Senescence
Source: PLoS Genet. 2014 Sep 25;10(9):e1004642. doi: 10.1371/journal.pgen.1004642 (PMC4177746; doi:10.1371/journal.pgen.1004642)
Supplement: Table S2 — Microarray gene expression data showing those genes regulated either in antagonistic or co-operative fashion by NF-κB2, RelB and p53. Values shown are fold effect for control siRNA versus the siRNA indicated. The cut off got this analysis is a 1.5× effect. Where more than one probe set was present on the array, the data shown here is for the one showing the greatest effect. Data for all probe sets can be found in the original microarray data. (XLSX) [file pgen.1004642.s012.xlsx]

## Sheet: Sheet1
Genes antagonistically regulated by NF-kB2 and p53
Gene Symbol	Gene Name	Probe ID	NF-kB2 siRNA		RelB siRNA		EZH2 siRNA		p53 siRNA		NF-kB2 + p53 siRNA		RelB + p53 siRNA		EZH2 + p53 siRNA
			FC	Pval	FC	Pval	FC	Pval	FC	Pval	FC	Pval	FC	Pval	FC	Pval
NETO2	neuropilin (NRP) and tolloid (TLL)-like 2	1580161	-2.3436	7.71612e-08					1.73026	9.77632e-07
UHRF1	ubiquitin-like with PHD and ring finger domains 1	2940110	-2.18383	3.47864e-08	-2.13959	9.26129e-08	-1.6525	6.02246e-06	1.87768	9.57022e-08
CKAP2L	cytoskeleton associated protein 2-like	6380324	-2.09867	3.49718e-08	-1.96478	1.60166e-07	-2.14671	1.10499e-07	2.11159	1.31014e-08
MCM3	minichromosome maintenance complex component 3	6650053	-2.08863	1.42453e-07	-1.75105	7.2148e-08	-1.65251	6.52459e-06	2.18211	1.03685e-07
KIF20B	kinesin family member 20B	5900433	-1.96445	3.95144e-07	-1.89308	1.45216e-07	-2.00229	1.16263e-06	2.42142	6.1777e-09	1.61909	7.32274e-05
CDC20	cell division cycle 20 homolog (S. cerevisiae)	1500010	-1.87611	1.57292e-06	-1.80909	1.49213e-06	-2.67087	2.1113e-08	1.79406	3.9328e-06	1.76502	4.19615e-06	1.71345	9.54925e-07
CCNA2	cyclin A2	2650608	-1.83968	7.48745e-06	-2.01714	1.3295e-08	-2.22035	1.66976e-07	2.44081	8.24294e-09	1.81414	8.41507e-07	1.7786	4.1153e-07
KIF11	kinesin family member 11	4060176	-1.83259	4.52502e-06	-1.98898	3.96335e-08	-1.86081	4.84743e-07	2.4216	6.83437e-09	1.81043	2.22295e-06
FEN1	flap structure-specific endonuclease 1	3370703	-1.80976	8.72166e-07	-1.76941	1.67389e-07			2.02052	1.31357e-07	1.64082	5.83863e-06	1.53325	0.000106378
TOP2A	topoisomerase (DNA) II alpha 170kDa	3990619	-1.79656	3.94089e-06	-2.97772	2.52911e-09	-2.26064	2.2282e-07	2.60931	9.48725e-09	2.02124	4.50923e-07
CEP55	centrosomal protein 55kDa	7510709	-1.79056	3.45802e-06	-2.05145	5.13805e-08	-2.23046	2.10298e-07	2.78649	5.61565e-09	1.89814	9.6047e-07	1.77588	4.14595e-07
MELK	maternal embryonic leucine zipper kinase	160097	-1.77277	8.95667e-07	-2.10656	4.65803e-09	-1.96579	2.37624e-07	1.54625	8.43929e-06
CENPB	centromere protein B, 80kDa	610056	-1.76994	2.03957e-06					1.51611	1.56538e-05
UBE2T	ubiquitin-conjugating enzyme E2T (putative)	2480722	-1.76715	1.00152e-05	-1.82307	1.39335e-07	-2.11122	7.67089e-08	1.90425	5.96469e-08	1.62011	3.02559e-06
CDC45L	cell division cycle 45 homolog (S. cerevisiae)	2320170	-1.74999	5.64431e-06	-1.91062	1.28634e-07	-2.06694	1.46868e-07	1.99636	1.01185e-07
RFC4	replication factor C (activator 1) 4, 37kDa	7210435	-1.7469	9.14042e-07	-1.7739	7.24068e-07	-1.90673	4.37527e-07	1.70285	2.13587e-06
RAD51AP1	RAD51 associated protein 1	4150196	-1.73809	6.03217e-06	-1.87686	9.73489e-08	-2.10686	1.66976e-07	1.9957	7.50316e-08	1.65642	1.36406e-05
KIFC1	kinesin family member C1	7330674	-1.72853	2.09555e-05	-2.25118	6.76924e-09	-1.96243	1.63183e-06	2.55803	1.28701e-08	1.98716	4.13602e-06
DEK	DEK oncogene	4480180	-1.71969	3.44591e-06			-1.53018	0.000150475	1.53356	9.03605e-06
CDCA7	cell division cycle associated 7	2070520	-1.71736	1.38245e-06	-1.7929	9.73489e-08	-1.7065	1.69739e-05	1.96731	7.50316e-08
LOC399942	NA	1740673	-1.70621	0.000296072			-1.89158	0.00051635	1.54015	3.04189e-05			1.55289	4.41342e-06
CDCA5	cell division cycle associated 5	1400673	-1.70055	2.94909e-06	-1.89686	9.17083e-08	-2.0317	2.80198e-07	2.31904	6.1777e-09	1.82742	2.64294e-06	1.53909	2.8705e-06
TTF2	transcription termination factor, RNA polymerase II	2190220	-1.69235	1.77822e-06			-1.7328	7.51658e-06	1.79162	2.93234e-07
RFC4	replication factor C (activator 1) 4, 37kDa	2030315	-1.68609	1.61643e-06	-2.00197	6.90295e-09	-1.91062	9.93336e-07	1.77742	3.25687e-06
MCM4	minichromosome maintenance complex component 4	6020170	-1.68011	2.94909e-06			-1.69338	4.06126e-06	2.17571	1.20916e-08	1.60029	8.27741e-06	1.64076	4.09106e-07
MCM7	minichromosome maintenance complex component 7	1470195	-1.66945	2.94302e-06	-1.52237	3.76304e-05	-1.8328	7.30206e-07	1.99186	4.72034e-08	1.52618	1.82868e-05	1.57698	1.30848e-06
SKA2	spindle and kinetochore associated complex subunit 2	360743	-1.66751	2.9685e-06					1.54061	1.92507e-05
GINS2	GINS complex subunit 2 (Psf2 homolog)	6020735	-1.66269	8.87329e-06	-1.681	1.39935e-06	-1.54098	1.17194e-05	2.25334	1.16227e-08	1.72111	1.97571e-06	1.56257	1.22441e-06
CDCA3	cell division cycle associated 3	6370474	-1.65742	9.08434e-06			-2.14093	9.63765e-08	2.2625	1.06652e-08	1.98043	2.8866e-07	2.05434	9.21364e-09
UBE2C	ubiquitin-conjugating enzyme E2C	5310471	-1.64883	3.56317e-05	-1.72886	4.78911e-06	-2.20322	1.64228e-07	2.24927	4.37162e-08	1.89039	1.06251e-06	1.85043	2.38074e-07
C6orf173	centromere protein W	540215	-1.64772	8.41889e-05			-1.91444	2.24937e-06	1.54457	0.000172488
FBXO5	F-box protein 5	4010097	-1.64168	4.72925e-06	-1.75059	3.40145e-06	-1.79899	1.35185e-06	2.23102	2.23341e-08	1.76774	1.17597e-06
UBE2C	ubiquitin-conjugating enzyme E2C	4260368	-1.63816	3.11725e-06	-1.72182	1.84905e-06	-2.46643	2.1113e-08	2.2499	9.48725e-09	2.05364	1.94566e-07	1.89804	2.74681e-08
HMGB2	high mobility group box 2	7610537	-1.63535	2.94302e-06	-1.54408	1.3881e-05	-2.0105	4.07952e-07	3.43699	2.22106e-10	2.58515	4.72528e-09	2.35446	2.74817e-09
MCM2	minichromosome maintenance complex component 2	6770408	-1.621	2.16598e-05	-2.00161	7.88197e-09	-1.67524	5.87236e-06	1.86029	8.97627e-08
TYMS	thymidylate synthetase	5910364	-1.61146	3.2093e-05			-2.25374	2.37624e-07	1.57754	0.000123025
NCAPG	non-SMC condensin I complex, subunit G	1450280	-1.59605	0.000143047	-1.8915	1.35762e-06	-2.09516	7.59713e-07	1.93761	6.74127e-07	1.66444	1.82868e-05	1.61524	9.92982e-06
CDT1	chromatin licensing and DNA replication factor 1	2630433	-1.58612	5.6845e-06	-1.60974	3.37933e-06	-1.80672	1.17194e-05	1.9584	2.27826e-07	1.5212	0.000117227
ASPM	asp (abnormal spindle) homolog, microcephaly associated (Drosophila)	6130441	-1.57907	3.74513e-05	-1.81555	2.68979e-07	-1.98365	6.20659e-07	2.16572	1.39938e-07	1.72609	4.53752e-06	1.59939	3.56123e-06
BARD1	BRCA1 associated RING domain 1	5080561	-1.57169	2.06843e-05	-1.59805	1.49026e-06	-1.50358	1.85554e-05	2.11519	1.34931e-08	1.53175	1.36337e-05
PLK4	polo-like kinase 4	3190470	-1.57154	5.92024e-06	-1.90118	7.8379e-08	-2.17492	2.34589e-07	2.01955	3.89312e-08	1.7909	5.82981e-07
RACGAP1	Rac GTPase activating protein 1	2190010	-1.56988	1.13615e-05	-1.9434	4.61145e-08	-1.78511	2.41682e-06	2.10293	2.28204e-08	1.76893	1.26469e-06
FAM83D	family with sequence similarity 83, member D	150543	-1.56669	6.10479e-06	-1.5114	9.35002e-06	-2.03075	4.07952e-07	2.14217	1.75768e-08	1.86713	4.82381e-07	1.90536	2.29011e-08
CDC2	cyclin-dependent kinase 1	1050706	-1.56376	4.91139e-05	-1.64616	2.3784e-05	-2.11151	3.25593e-07	2.07732	4.79666e-07	1.7881	1.94833e-06	1.81159	1.55895e-07
ANLN	anillin, actin binding protein	6450669	-1.56013	0.000141567	-1.68724	6.7544e-06	-2.11584	9.72937e-07	1.67376	8.84022e-06	1.53686	0.000121484
KNTC1	kinetochore associated 1	3190524	-1.55804	1.26994e-05	-1.56836	1.57123e-05	-1.73036	3.67102e-06	1.65135	1.66667e-06
PRMT6	protein arginine methyltransferase 6	7200707	-1.55208	1.62856e-05					1.63498	3.09054e-06
EXO1	exonuclease 1	1770646	-1.55054	4.77493e-05	-1.6542	1.00632e-06	-1.68441	6.28807e-06	2.03189	1.64973e-07
MCM5	minichromosome maintenance complex component 5	7330253	-1.55015	6.16349e-05	-1.51503	0.000116981			1.53996	2.44208e-05
HIST1H4C	histone cluster 1, H4c	3890349	-1.54925	0.000141645	-1.94275	1.34064e-07	-1.68389	2.48542e-05	1.89204	6.74127e-07	1.62318	1.67517e-05
CCNB1	cyclin B1	4590040	-1.5454	3.13175e-05			-1.95946	8.65194e-07	1.81281	2.48477e-05	1.51931	5.42445e-05	1.66966	3.02295e-06
CENPA	centromere protein A	2600392	-1.54498	4.59464e-05	-1.93383	1.05487e-08	-1.7266	6.38563e-06	2.63051	2.46413e-09	1.98011	2.8866e-07
DLGAP5	discs, large (Drosophila) homolog-associated protein 5	240221	-1.53908	2.70129e-05	-1.58717	0.000307444	-2.32233	8.22848e-08	2.18612	1.66388e-07	1.7319	2.2231e-06	1.96476	2.37928e-08
RAD21	RAD21 homolog (S. pombe)	2260551	-1.53763	4.1712e-05					1.53705	1.10021e-05
BUB1	budding uninhibited by benzimidazoles 1 homolog (yeast)	2070224	-1.52903	3.91114e-05	-1.7722	1.04552e-07	-2.12551	2.26726e-07	2.30481	3.97544e-08	1.96413	1.39138e-07	1.75149	3.56003e-06
CCNB2	cyclin B2	5360070	-1.52467	3.2093e-05	-1.79164	1.53469e-06	-2.14587	2.60932e-07	2.16645	4.37162e-08	1.8505	7.60998e-06	1.70919	5.94763e-07
PSMC3IP	PSMC3 interacting protein	5960504	-1.52144	2.65227e-05					1.74193	8.40448e-07
POLE2	polymerase (DNA directed), epsilon 2 (p59 subunit)	1170326	-1.51951	9.08434e-06					1.71777	5.53167e-07
CENPE	centromere protein E, 312kDa	6100564	-1.51523	1.83362e-05	-1.62237	2.11903e-06	-1.8711	1.14738e-06	2.2225	1.32136e-08	1.68975	2.03733e-06	1.76373	6.15971e-07
KIF23	kinesin family member 23	4120278	-1.51024	1.33815e-05	-1.83075	5.09812e-08	-1.91582	6.39728e-07	1.90658	1.74058e-07	1.6932	2.03733e-06
E2F2	E2F transcription factor 2	5340338	-1.50953	4.29556e-05					2.3593	8.02423e-09			1.61865	3.75292e-06	1.57119	2.55619e-05
FEN1	flap structure-specific endonuclease 1	1010719	-1.50874	6.34334e-05					1.74268	6.17986e-07	1.59892	1.51951e-05			1.50301	0.000156432
AURKB	aurora kinase B	6770026	-1.50738	1.848e-05	-1.89322	2.19165e-08	-2.03411	2.34589e-07	2.9435	8.51243e-10	2.33022	2.8866e-07	1.56765	8.14394e-05
CKS2	CDC28 protein kinase regulatory subunit 2	6200468	-1.50661	3.2093e-05			-2.1079	4.60566e-06	1.76851	4.01166e-06	1.5271	0.000122971	1.78868	6.7248e-08
CP110	centriolar coiled coil protein 110kDa	5260082	-1.5066	1.5588e-05					1.51052	8.9281e-06
TIMELESS	timeless homolog (Drosophila)	4180050	-1.50651	1.51691e-05			-1.53348	1.19945e-05	1.95128	2.96748e-08
HMMR	hyaluronan-mediated motility receptor (RHAMM)	4050400	-1.50244	5.12224e-05			-2.54143	9.43572e-08	2.24391	1.23034e-08	1.80975	1.12053e-06	1.84744	5.17453e-08
MED28	mediator complex subunit 28	6980010	1.50976	6.47873e-05					-1.62616	1.90899e-06
GDF15	growth differentiation factor 15	5090671	1.51901	5.7394e-05	2.09847	2.94701e-08			-3.21331	8.36528e-10	-1.74696	8.35848e-06			-2.22301	4.83776e-08
GADD45A	growth arrest and DNA-damage-inducible, alpha	670255	1.52328	0.00173919					-1.53664	0.000172997
AKIRIN1	akirin 1	520040	1.53039	0.000108255					-1.5369	3.15235e-05
TERC	telomerase RNA component	3420678	1.53206	6.08121e-05					-1.55542	3.57063e-06
LOC728285	NA	3940673	1.68371	2.59902e-06					-1.58994	3.46659e-06
SNORA79	small nucleolar RNA, H/ACA box 79	1090196	1.70412	0.000209053			1.65588	0.000167766	-1.92117	1.14563e-05					1.50815	0.00371685
C20orf108	family with sequence similarity 210, member B	770561	1.72928	1.6948e-05	-1.51783	8.70641e-06			-1.50609	3.27483e-05			-2.05379	2.13204e-08
SCARNA18	small Cajal body-specific RNA 18	2750670	1.72952	1.95067e-05					-1.6558	6.02212e-06
KRT34	keratin 34	3710168	1.74024	2.45753e-06					-2.14028	2.07824e-07			-1.97821	4.08337e-08
CCL2	chemokine (C-C motif) ligand 2	1030333	1.90616	1.68543e-06					-1.71242	4.74328e-07
SNORA12	small nucleolar RNA, H/ACA box 12	6510156	2.61044	8.73501e-08			1.66622	2.16152e-05	-1.7578	4.00111e-06
SCARNA14	small Cajal body-specific RNA 14	3140521	2.73405	1.12265e-07			1.62948	0.000107048	-1.66334	6.51176e-06
TP53INP1	tumor protein p53 inducible nuclear protein 1	6660630	3.0037	4.23248e-08	2.63925	1.38496e-09			-2.64826	6.1777e-09
SCARNA13	small Cajal body-specific RNA 13	360292	3.71713	3.08898e-08			1.74716	0.000161047	-1.91386	1.62859e-05
Genes antagonistically regulated by RelB and p53
Gene Symbol	Gene Name	Probe ID	NF-kB2 siRNA		RelB siRNA		EZH2 siRNA		p53 siRNA		NF-kB2/p53 siRNA		RelB/p53 siRNA		EZH2/p53 siRNA
			FC	Pval	FC	Pval	FC	Pval	FC	Pval	FC	Pval	FC	Pval	FC	Pval
CENPM	centromere protein M	1450192			-3.01864	4.38562e-11	-1.80157	6.57162e-07	2.12365	1.75768e-08	1.83016	9.9858e-07	-1.66012	1.1321e-05
TOP2A	topoisomerase (DNA) II alpha 170kDa	3990619	-1.79656	3.94089e-06	-2.97772	2.52911e-09	-2.26064	2.2282e-07	2.60931	9.48725e-09	2.02124	4.50923e-07
NUSAP1	nucleolar and spindle associated protein 1	1500553			-2.28064	4.72122e-08	-2.0935	4.36301e-07	2.19821	9.48313e-08	1.75502	2.85286e-06
GLRX5	glutaredoxin 5	2030484			-2.27792	2.64982e-09			1.50687	2.8886e-05			-1.67648	5.29192e-07
KIFC1	kinesin family member C1	7330674	-1.72853	2.09555e-05	-2.25118	6.76924e-09	-1.96243	1.63183e-06	2.55803	1.28701e-08	1.98716	4.13602e-06
DEPDC1	DEP domain containing 1	6200201			-2.19264	2.56128e-08	-2.32339	4.37527e-07	1.77972	1.22581e-05	1.81204	6.73773e-06
TFDP1	transcription factor Dp-1	3290435			-2.15792	3.04008e-09			1.71306	8.31318e-07	1.64147	4.80464e-06
UHRF1	ubiquitin-like with PHD and ring finger domains 1	2940110	-2.18383	3.47864e-08	-2.13959	9.26129e-08	-1.6525	6.02246e-06	1.87768	9.57022e-08
MELK	maternal embryonic leucine zipper kinase	160097	-1.77277	8.95667e-07	-2.10656	4.65803e-09	-1.96579	2.37624e-07	1.54625	8.43929e-06
FAM111A	family with sequence similarity 111, member A	2680278			-2.05566	6.69353e-09	-1.62884	5.28851e-06	1.58126	1.39477e-05
ILF3	interleukin enhancer binding factor 3, 90kDa	3360689			-2.05476	1.22782e-08			1.53261	0.000167079			-1.53515	1.04732e-05
CEP55	centrosomal protein 55kDa	7510709	-1.79056	3.45802e-06	-2.05145	5.13805e-08	-2.23046	2.10298e-07	2.78649	5.61565e-09	1.89814	9.6047e-07	1.77588	4.14595e-07
CCNA2	cyclin A2	2650608	-1.83968	7.48745e-06	-2.01714	1.3295e-08	-2.22035	1.66976e-07	2.44081	8.24294e-09	1.81414	8.41507e-07	1.7786	4.1153e-07
RFC4	replication factor C (activator 1) 4, 37kDa	2030315	-1.68609	1.61643e-06	-2.00197	6.90295e-09	-1.91062	9.93336e-07	1.77742	3.25687e-06
MCM2	minichromosome maintenance complex component 2	6770408	-1.621	2.16598e-05	-2.00161	7.88197e-09	-1.67524	5.87236e-06	1.86029	8.97627e-08
KIF11	kinesin family member 11	4060176	-1.83259	4.52502e-06	-1.98898	3.96335e-08	-1.86081	4.84743e-07	2.4216	6.83437e-09	1.81043	2.22295e-06
FAM122B	family with sequence similarity 122B	4610577			-1.98471	2.69087e-08	-1.6647	2.9197e-06	1.50047	9.64619e-06			-1.51593	7.6468e-06
NUSAP1	nucleolar and spindle associated protein 1	6350053			-1.96676	3.59306e-08	-1.76475	4.43126e-06	2.11099	1.75768e-08	1.78082	8.31307e-07
CKAP2L	cytoskeleton associated protein 2-like	6380324	-2.09867	3.49718e-08	-1.96478	1.60166e-07	-2.14671	1.10499e-07	2.11159	1.31014e-08
CDC2L6	cyclin-dependent kinase 19	3930452			-1.94569	1.61518e-08			1.66295	9.60292e-07	1.57786	5.46044e-06	-1.76662	2.48932e-07
RACGAP1	Rac GTPase activating protein 1	2190010	-1.56988	1.13615e-05	-1.9434	4.61145e-08	-1.78511	2.41682e-06	2.10293	2.28204e-08	1.76893	1.26469e-06
HIST1H4C	histone cluster 1, H4c	3890349	-1.54925	0.000141645	-1.94275	1.34064e-07	-1.68389	2.48542e-05	1.89204	6.74127e-07	1.62318	1.67517e-05
LMNB2	lamin B2	7570148			-1.93498	3.19769e-08			1.85281	2.67882e-06	1.5678	1.67223e-05
CENPA	centromere protein A	2600392	-1.54498	4.59464e-05	-1.93383	1.05487e-08	-1.7266	6.38563e-06	2.63051	2.46413e-09	1.98011	2.8866e-07
TPX2	TPX2, microtubule-associated, homolog (Xenopus laevis)	6290358			-1.92469	5.84962e-08	-2.26453	6.23222e-08	2.52391	6.85779e-09	2.06599	2.20179e-07	1.67469	5.86762e-07
CDC45L	cell division cycle 45 homolog (S. cerevisiae)	2320170	-1.74999	5.64431e-06	-1.91062	1.28634e-07	-2.06694	1.46868e-07	1.99636	1.01185e-07
PLK4	polo-like kinase 4	3190470	-1.57154	5.92024e-06	-1.90118	7.8379e-08	-2.17492	2.34589e-07	2.01955	3.89312e-08	1.7909	5.82981e-07
CDCA5	cell division cycle associated 5	1400673	-1.70055	2.94909e-06	-1.89686	9.17083e-08	-2.0317	2.80198e-07	2.31904	6.1777e-09	1.82742	2.64294e-06	1.53909	2.8705e-06
AURKB	aurora kinase B	6770026	-1.50738	1.848e-05	-1.89322	2.19165e-08	-2.03411	2.34589e-07	2.9435	8.51243e-10	2.33022	2.8866e-07	1.56765	8.14394e-05
KIF20B	kinesin family member 20B	5900433	-1.96445	3.95144e-07	-1.89308	1.45216e-07	-2.00229	1.16263e-06	2.42142	6.1777e-09	1.61909	7.32274e-05
BIRC5	baculoviral IAP repeat containing 5	1230682			-1.89204	6.08631e-08	-1.72987	1.19608e-05	2.65683	4.69469e-09	2.13013	2.28221e-07	1.656	6.54215e-06	1.546	5.2486e-05
NCAPG	non-SMC condensin I complex, subunit G	1450280	-1.59605	0.000143047	-1.8915	1.35762e-06	-2.09516	7.59713e-07	1.93761	6.74127e-07	1.66444	1.82868e-05	1.61524	9.92982e-06
RAD51AP1	RAD51 associated protein 1	4150196	-1.73809	6.03217e-06	-1.87686	9.73489e-08	-2.10686	1.66976e-07	1.9957	7.50316e-08	1.65642	1.36406e-05
HIST1H2BK	histone cluster 1, H2bk	6110630			-1.86283	9.19504e-07			1.77793	4.41473e-05
FOXM1	forkhead box M1	540053			-1.85229	1.35814e-07	-1.55708	8.18992e-05	2.18996	8.60093e-08	1.71564	1.50711e-05
HJURP	Holliday junction recognition protein	3180367			-1.84999	3.32095e-08	-1.98423	7.80298e-07	1.88122	9.57022e-08	1.81077	1.77351e-05
KIF23	kinesin family member 23	4120278	-1.51024	1.33815e-05	-1.83075	5.09812e-08	-1.91582	6.39728e-07	1.90658	1.74058e-07	1.6932	2.03733e-06
TTK	TTK protein kinase	5870725			-1.82356	6.38334e-08	-1.96386	2.10298e-07	2.04011	3.37581e-08	1.69023	1.89974e-06
UBE2T	ubiquitin-conjugating enzyme E2T (putative)	2480722	-1.76715	1.00152e-05	-1.82307	1.39335e-07	-2.11122	7.67089e-08	1.90425	5.96469e-08	1.62011	3.02559e-06
ZWILCH	Zwilch, kinetochore associated, homolog (Drosophila)	7000743			-1.82141	6.28871e-08	-1.79304	1.21832e-06	1.7083	9.40446e-07
PBK	PDZ binding kinase	3420554			-1.82091	3.06937e-07	-1.80128	1.22642e-06	2.32702	1.52139e-08	1.83283	1.33855e-06	1.50064	2.05464e-05
LOC651816	NA	1570746			-1.81971	1.3881e-05	-1.91007	3.24746e-06	1.75844	3.38472e-06	1.76413	3.39393e-05
ASPM	asp (abnormal spindle) homolog, microcephaly associated (Drosophila)	6130441	-1.57907	3.74513e-05	-1.81555	2.68979e-07	-1.98365	6.20659e-07	2.16572	1.39938e-07	1.72609	4.53752e-06	1.59939	3.56123e-06
C11orf75	chromosome 11 open reading frame 75	4900747			-1.81369	5.61265e-08			1.57465	1.71466e-06			-1.59469	2.46714e-06
FANCD2	Fanconi anemia, complementation group D2	2690240			-1.81337	3.40751e-07	-2.07187	1.66976e-07	1.58493	9.46155e-06
CDC20	cell division cycle 20 homolog (S. cerevisiae)	1500010	-1.87611	1.57292e-06	-1.80909	1.49213e-06	-2.67087	2.1113e-08	1.79406	3.9328e-06	1.76502	4.19615e-06	1.71345	9.54925e-07
LOC731049	NA	4610608			-1.79725	1.00138e-06	-1.84261	4.00454e-06	1.98651	6.64265e-08	1.71616	6.12334e-06
EVL	Enah/Vasp-like	6550754			-1.7951	4.25778e-08			1.56633	5.78051e-05
CDCA7	cell division cycle associated 7	2070520	-1.71736	1.38245e-06	-1.7929	9.73489e-08	-1.7065	1.69739e-05	1.96731	7.50316e-08
CCNB2	cyclin B2	5360070	-1.52467	3.2093e-05	-1.79164	1.53469e-06	-2.14587	2.60932e-07	2.16645	4.37162e-08	1.8505	7.60998e-06	1.70919	5.94763e-07
RFC4	replication factor C (activator 1) 4, 37kDa	7210435	-1.7469	9.14042e-07	-1.7739	7.24068e-07	-1.90673	4.37527e-07	1.70285	2.13587e-06
BUB1	budding uninhibited by benzimidazoles 1 homolog (yeast)	2070224	-1.52903	3.91114e-05	-1.7722	1.04552e-07	-2.12551	2.26726e-07	2.30481	3.97544e-08	1.96413	1.39138e-07	1.75149	3.56003e-06
MCM3	minichromosome maintenance complex component 3	6290494	-1.83425	1.3198e-06	-1.77104	2.80107e-07	-1.65815	1.17453e-05	2.0751	2.70551e-07
FEN1	flap structure-specific endonuclease 1	3370703	-1.80976	8.72166e-07	-1.76941	1.67389e-07			2.02052	1.31357e-07	1.64082	5.83863e-06	1.53325	0.000106378
MCM3	minichromosome maintenance complex component 3	6650053	-2.08863	1.42453e-07	-1.75105	7.2148e-08	-1.65251	6.52459e-06	2.18211	1.03685e-07
FBXO5	F-box protein 5	4010097	-1.64168	4.72925e-06	-1.75059	3.40145e-06	-1.79899	1.35185e-06	2.23102	2.23341e-08	1.76774	1.17597e-06
CENPF	centromere protein F, 350/400kDa (mitosin)	4780129			-1.7435	6.19959e-07	-1.86624	7.01759e-07	2.34563	1.16227e-08	1.8033	1.08062e-06	1.50337	9.66064e-06
UBE2C	ubiquitin-conjugating enzyme E2C	4260368	-1.63816	3.11725e-06	-1.72182	1.84905e-06	-2.46643	2.1113e-08	2.2499	9.48725e-09	2.05364	1.94566e-07	1.89804	2.74681e-08
RCC2	regulator of chromosome condensation 2	1340360			-1.70479	6.64532e-07			1.54961	1.35523e-05
CDKN3	cyclin-dependent kinase inhibitor 3	5260014			-1.69535	7.16807e-07	-2.06282	2.90624e-07	2.06976	1.60003e-07	1.85267	2.64294e-06	1.74553	4.68709e-07
ANLN	anillin, actin binding protein	6450669	-1.56013	0.000141567	-1.68724	6.7544e-06	-2.11584	9.72937e-07	1.67376	8.84022e-06	1.53686	0.000121484
LOC100130919	NA	2760719			-1.68695	5.99262e-07			1.50747	5.38012e-05
TRIP13	thyroid hormone receptor interactor 13	5700373			-1.68609	1.84619e-06	-1.83562	9.44939e-07	2.336	6.1777e-09	1.9757	2.03733e-06
CDCA8	cell division cycle associated 8	4830634			-1.68351	1.61538e-06	-1.76584	1.28127e-06	2.54364	4.08624e-09	2.33491	9.02544e-08	1.63511	2.0524e-05
C13orf3	spindle and kinetochore associated complex subunit 3	4180133			-1.6826	2.07099e-06	-1.54311	7.5383e-05	1.58808	1.68968e-05	1.51596	5.01033e-05
GINS2	GINS complex subunit 2 (Psf2 homolog)	6020735	-1.66269	8.87329e-06	-1.681	1.39935e-06	-1.54098	1.17194e-05	2.25334	1.16227e-08	1.72111	1.97571e-06	1.56257	1.22441e-06
NCAPG2	non-SMC condensin II complex, subunit G2	1940632			-1.66931	5.66702e-07	-1.64242	3.97589e-06	1.91601	8.6763e-08	1.59035	5.24319e-06
STIL	SCL/TAL1 interrupting locus	6220050			-1.65669	1.86351e-06	-1.62643	1.69835e-05	1.78894	4.79666e-07	1.58536	4.80464e-06
EXO1	exonuclease 1	1770646	-1.55054	4.77493e-05	-1.6542	1.00632e-06	-1.68441	6.28807e-06	2.03189	1.64973e-07
FAM111A	family with sequence similarity 111, member A	3060458			-1.65242	5.06753e-07			1.61656	1.36286e-06
HIST1H2BK	histone cluster 1, H2bk	5050402			-1.64913	6.00236e-07			2.14521	1.23902e-08	1.68581	1.02706e-06			1.50371	6.28646e-05
NEK2	NIMA (never in mitosis gene a)-related kinase 2	4610669			-1.64791	1.93673e-06	-1.9274	2.06208e-07	2.16308	9.73776e-08	1.88442	8.82307e-07	1.608	1.97718e-06
CDC2	cyclin-dependent kinase 1	1050706	-1.56376	4.91139e-05	-1.64616	2.3784e-05	-2.11151	3.25593e-07	2.07732	4.79666e-07	1.7881	1.94833e-06	1.81159	1.55895e-07
TOPBP1	topoisomerase (DNA) II binding protein 1	870601			-1.63836	2.92437e-06			1.59108	2.94193e-05
PRR11	proline rich 11	2370072			-1.62506	6.43121e-07			2.29779	4.37113e-08	1.6996	2.14487e-06
CENPE	centromere protein E, 312kDa	6100564	-1.51523	1.83362e-05	-1.62237	2.11903e-06	-1.8711	1.14738e-06	2.2225	1.32136e-08	1.68975	2.03733e-06	1.76373	6.15971e-07
MLF1IP	MLF1 interacting protein	2120678			-1.61003	1.11465e-06	-1.50338	2.78715e-05	2.02641	1.68777e-07	1.62785	6.44424e-06
CDT1	chromatin licensing and DNA replication factor 1	2630433	-1.58612	5.6845e-06	-1.60974	3.37933e-06	-1.80672	1.17194e-05	1.9584	2.27826e-07	1.5212	0.000117227
C11orf82	chromosome 11 open reading frame 82	2570019			-1.60959	4.9841e-06	-1.68797	5.37972e-06	2.01917	1.16346e-07	1.58706	0.000597661
CWF19L1	CWF19-like 1, cell cycle control (S. pombe)	240097			-1.60421	1.54392e-06			1.57329	7.20933e-06
DICER1	dicer 1, ribonuclease type III	5130091			-1.60314	1.86351e-06			1.71943	7.69688e-07
RFC5	replication factor C (activator 1) 5, 36.5kDa	4890731			-1.60168	1.98184e-06	-1.5102	5.74158e-05	2.0765	4.00115e-08	1.60083	4.13602e-06
BARD1	BRCA1 associated RING domain 1	5080561	-1.57169	2.06843e-05	-1.59805	1.49026e-06	-1.50358	1.85554e-05	2.11519	1.34931e-08	1.53175	1.36337e-05
TACC3	transforming, acidic coiled-coil containing protein 3	4390484			-1.59678	3.16397e-06	-1.78265	3.41476e-06	2.35004	2.5295e-08	1.87078	1.34666e-06	1.63372	1.03993e-06
ACYP1	acylphosphatase 1, erythrocyte (common) type	5910148			-1.59663	2.11903e-06			1.53031	3.97947e-05
C17orf53	chromosome 17 open reading frame 53	4570224			-1.59205	7.39817e-07			1.72889	3.35595e-07
LOC100129673	NA	4040343			-1.59196	1.56421e-06	1.5302	3.50565e-05	2.24257	5.94479e-09	2.05632	3.28155e-07			1.85189	1.01479e-06
DLGAP5	discs, large (Drosophila) homolog-associated protein 5	240221	-1.53908	2.70129e-05	-1.58717	0.000307444	-2.32233	8.22848e-08	2.18612	1.66388e-07	1.7319	2.2231e-06	1.96476	2.37928e-08
PTTG1	pituitary tumor-transforming 1	1510291			-1.58051	2.15349e-05	-2.26342	4.07952e-07	1.78866	3.80417e-06	1.55799	0.000113152
ASF1B	ASF1 anti-silencing function 1 homolog B (S. cerevisiae)	2630673			-1.57903	2.17974e-05			2.45369	1.31014e-08	1.82947	1.44783e-06
RBBP8	retinoblastoma binding protein 8	6580672			-1.57368	1.17516e-06	-1.50267	2.87466e-05	1.7297	2.47892e-07
SMC2	structural maintenance of chromosomes 2	3360400			-1.57121	1.55037e-06	-1.56826	6.04192e-06	1.58101	1.68085e-06
TMEM97	transmembrane protein 97	3420541			-1.56858	1.62147e-05			1.83732	1.71272e-06	1.60608	3.9394e-05
KNTC1	kinetochore associated 1	3190524	-1.55804	1.26994e-05	-1.56836	1.57123e-05	-1.73036	3.67102e-06	1.65135	1.66667e-06
CKAP2	cytoskeleton associated protein 2	1050672			-1.56632	1.06126e-05	-1.67782	2.21638e-05	1.76457	9.07972e-07	1.68248	6.1042e-06	1.57898	8.07396e-06
HMMR	hyaluronan-mediated motility receptor (RHAMM)	4060064			-1.56364	1.70189e-05	-2.39261	5.5448e-08	2.31839	6.85779e-09	1.9318	3.04145e-06	1.84349	9.15752e-08
CDCA2	cell division cycle associated 2	2940398			-1.56153	3.05317e-06	-1.7054	3.11619e-06	1.93441	3.82708e-08	1.81917	8.79178e-06
PRC1	protein regulator of cytokinesis 1	2070494			-1.5441	3.61353e-06	-2.10044	9.24282e-08	2.33203	1.1212e-08	1.90487	3.63382e-07	1.83204	4.08337e-08
HMGB2	high mobility group box 2	7610537	-1.63535	2.94302e-06	-1.54408	1.3881e-05	-2.0105	4.07952e-07	3.43699	2.22106e-10	2.58515	4.72528e-09	2.35446	2.74817e-09
DLGAP5	discs, large (Drosophila) homolog-associated protein 5	5220095			-1.54044	4.66239e-06	-2.20265	1.08897e-07	2.13764	4.37162e-08	1.91143	1.82004e-06	1.89179	5.79634e-08
CKAP5	cytoskeleton associated protein 5	630333			-1.53977	5.95579e-06			1.65957	7.5661e-06
MDC1	mediator of DNA-damage checkpoint 1	5420520			-1.53542	2.77977e-06	-1.66523	7.58343e-06	1.68358	7.00903e-07
C13orf34	bora, aurora kinase A activator	580719			-1.53347	5.60013e-06	-1.68552	4.4573e-06	2.05135	3.91487e-08	1.72786	3.67134e-06
ORC6L	origin recognition complex, subunit 6	4830343			-1.52824	5.9105e-06			1.95363	1.01185e-07	1.52336	3.4389e-05			1.53572	3.70389e-05
SGOL2	shugoshin-like 2 (S. pombe)	3520754			-1.52804	1.01218e-05	-1.72804	1.35185e-06	1.9168	1.63014e-07	1.55437	1.77351e-05
MCM7	minichromosome maintenance complex component 7	1470195	-1.66945	2.94302e-06	-1.52237	3.76304e-05	-1.8328	7.30206e-07	1.99186	4.72034e-08	1.52618	1.82868e-05	1.57698	1.30848e-06
CHAF1B	chromatin assembly factor 1, subunit B (p60)	4610731			-1.52183	7.41635e-06			1.66158	1.02229e-06
AUTS2	autism susceptibility candidate 2	1470762			-1.52151	5.59001e-06			1.77305	3.92223e-06
MND1	meiotic nuclear divisions 1 homolog (S. cerevisiae)	3870372			-1.51724	3.37933e-06	-1.57908	6.1104e-06	1.51895	1.30431e-05
SPC24	SPC24, NDC80 kinetochore complex component, homolog (S. cerevisiae)	5910349			-1.51521	2.30947e-05			1.70234	3.1848e-05	1.76877	1.02706e-06
MCM5	minichromosome maintenance complex component 5	7330253	-1.55015	6.16349e-05	-1.51503	0.000116981			1.53996	2.44208e-05
PRIM1	primase, DNA, polypeptide 1 (49kDa)	2140273			-1.51477	4.63078e-06			1.59661	9.48942e-07
FAM83D	family with sequence similarity 83, member D	150543	-1.56669	6.10479e-06	-1.5114	9.35002e-06	-2.03075	4.07952e-07	2.14217	1.75768e-08	1.86713	4.82381e-07	1.90536	2.29011e-08
MCM4	minichromosome maintenance complex component 4	2630711	-1.54258	0.000270476	-1.51117	3.94361e-05			1.95522	5.8329e-07
CASP2	caspase 2, apoptosis-related cysteine peptidase	3360059			-1.50948	5.39883e-06			1.71573	3.50615e-07
NCAPD2	non-SMC condensin I complex, subunit D2	2680497			-1.5085	1.70144e-05	-1.71366	1.35185e-06	2.41547	8.4918e-09	1.87596	3.64793e-07	1.63399	6.97116e-06
NDC80	NDC80 kinetochore complex component homolog (S. cerevisiae)	1050470			-1.50633	3.32966e-05	-1.62893	8.70806e-06	1.86722	2.01646e-06	1.55066	2.9762e-05	1.56955	5.1011e-06
CDKN2D	cyclin-dependent kinase inhibitor 2D (p19, inhibits CDK4)	7050326			-1.50327	1.077e-05			1.63823	2.20556e-05	1.56657	2.40455e-05
SMC4	structural maintenance of chromosomes 4	5910689			-1.50316	4.47771e-06	-1.6962	3.35708e-06	2.11028	1.80428e-08	1.7024	1.08062e-06	1.56118	8.87975e-07
TMEM194A	transmembrane protein 194A	870767			-1.50148	6.06328e-06			2.47631	1.48838e-08	1.9064	2.88669e-07			1.55588	2.22712e-05
TAP1	transporter 1, ATP-binding cassette, sub-family B (MDR/TAP)	7330392			1.53265	1.11183e-05			-2.23055	5.08794e-08
FVT1	3-ketodihydrosphingosine reductase	160537			1.53968	7.74073e-05			-1.6284	1.40316e-05
LY96	lymphocyte antigen 96	70167			1.57566	1.28911e-06			-1.9469	2.79638e-07					-1.64358	4.81006e-06
PGF	placental growth factor	1940438			1.60505	9.11246e-05			-1.71367	1.1072e-05
SLC25A20	solute carrier family 25 (carnitine/acylcarnitine translocase), member 20	6220161			1.61484	2.06981e-06			-2.06574	4.16572e-08	-1.67794	5.10327e-06			-1.53525	4.1891e-05
SELM	selenoprotein M	6400148			1.67238	1.74315e-05	1.53821	0.000904124	-1.97509	7.96088e-06
HRASLS3	phospholipase A2, group XVI	2510593			1.74558	5.96253e-07			-1.53787	0.00013559
PHLDA3	pleckstrin homology-like domain, family A, member 3	3520743			1.77362	1.0766e-07			-1.82535	9.96064e-08
TP53I3	tumor protein p53 inducible protein 3	1260020			1.7764	4.18308e-07			-2.25436	6.85779e-09	-1.62926	2.64294e-06
TMEM144	transmembrane protein 144	1340026			1.78845	2.44236e-07			-1.549	1.9034e-06					-1.59194	4.43262e-05
FAM46C	family with sequence similarity 46, member C	6860347			1.81239	0.000252505			-1.67745	1.0162e-05
SH2D5	NA	3450458			1.89473	3.81509e-08			-1.58227	1.14563e-05
TNFRSF10B	tumor necrosis factor receptor superfamily, member 10b	2600463			1.90321	1.41931e-08			-1.87886	5.56358e-07
PKD1L2	polycystic kidney disease 1-like 2	7200747			1.91952	3.96335e-08			-1.58045	2.43632e-05
TM7SF2	transmembrane 7 superfamily member 2	5570653			1.94932	9.73489e-08	1.50413	5.94884e-05	-1.88487	7.1235e-07
BTG2	BTG family, member 2	1010487			2.08984	4.40913e-09			-1.70516	4.78518e-07					-1.67597	4.59542e-06
LOC645638	NA	70121			2.09334	6.08631e-08	1.58985	8.81017e-05	-1.68452	1.652e-05	-1.74198	1.26309e-05			1.52541	0.000556775
GDF15	growth differentiation factor 15	5090671	1.51901	5.7394e-05	2.09847	2.94701e-08			-3.21331	8.36528e-10	-1.74696	8.35848e-06			-2.22301	4.83776e-08
ANGPTL4	angiopoietin-like 4	4610433			2.09994	1.33659e-08			-1.58104	7.39076e-05
SNORA28	small nucleolar RNA, H/ACA box 28	1780008			2.10689	3.11923e-07			-1.77452	1.365e-05
NPTX1	neuronal pentraxin I	6100468			2.55926	4.61145e-08	2.07678	1.19608e-05	-1.57567	0.000519898			1.72272	5.38291e-05	1.79923	0.000132252
TP53INP1	tumor protein p53 inducible nuclear protein 1	6660630	3.0037	4.23248e-08	2.63925	1.38496e-09			-2.64826	6.1777e-09
NF-kB2 and p53 regulated in the same manner
Gene Symbol	Gene Name	Probe ID	NF-kB2 siRNA		RelB siRNA		EZH2 siRNA		p53 siRNA		NF-kB2 + p53 siRNA		RelB + p53 siRNA		EZH2 + p53 siRNA
			FC	Pval	FC	Pval	FC	Pval	FC	Pval	FC	Pval	FC	Pval	FC	Pval
KIAA1199	KIAA1199	110181	-2.65276	9.88972e-05	-2.00589	0.000444032	2.34036	6.23027e-05	-3.66683	5.69803e-07	-4.40422	3.99889e-07	-3.80536	1.70923e-06
IPO5	importin 5	1440632	-2.07113	3.49718e-08	-1.57961	8.6524e-07			-2.75859	7.04007e-10	-2.68627	6.85587e-09	-2.02803	5.85049e-09
TUBB3	tubulin, beta 3 class III	4050040	-1.99899	1.23177e-07					-1.99794	4.85791e-07	-1.67714	2.58383e-05
DRAM1	DNA-damage regulated autophagy modulator 1	4280482	-1.90867	7.23757e-07					-2.87503	6.85779e-09	-2.94027	3.68761e-09	-1.61038	2.45611e-06	-1.55096	1.99166e-05
PPPDE1	PPPDE peptidase domain containing 1	3870255	-1.82489	6.78826e-07	-2.09841	9.66916e-09			-1.97059	2.93234e-07	-1.83326	6.58931e-07	-2.15596	3.71748e-09
KCNJ2	potassium inwardly-rectifying channel, subfamily J, member 2	60719	-1.72123	2.07052e-06					-1.62132	2.02731e-06	-1.97062	2.8866e-07	-1.62213	4.03994e-07
SGCB	sarcoglycan, beta (43kDa dystrophin-associated glycoprotein)	1190162	-1.69987	4.46986e-06					-1.55015	2.00734e-05	-1.71483	5.98004e-06	-1.53896	3.28999e-06
ESM1	endothelial cell-specific molecule 1	3420605	-1.59085	8.92937e-05	-1.80767	4.9841e-06			-2.23993	3.65164e-06	-2.06764	2.10075e-07	-2.25917	3.71748e-09
HNRNPAB	heterogeneous nuclear ribonucleoprotein A/B	5810440	-1.58836	8.95367e-06					-1.67605	1.681e-06	-1.65556	2.30367e-05
GAS6	growth arrest-specific 6	4570181	-1.55416	0.0198606					-1.6976	0.00169099	-1.61331	0.00564299
WDR37	WD repeat domain 37	7210040	-1.55343	6.39589e-05					-2.1575	4.59222e-08	-2.02615	3.64793e-07
ATP2A2	ATPase, Ca++ transporting, cardiac muscle, slow twitch 2	1940053	-1.53945	1.68769e-05					-1.69992	2.78857e-06	-2.15909	1.21541e-07	-1.67843	2.57261e-07
DENR	density-regulated protein	7330164	-1.51544	6.39589e-05					-1.75624	4.70392e-06	-1.66513	9.0914e-06
HNRNPAB	heterogeneous nuclear ribonucleoprotein A/B	3370487	-1.51523	2.03354e-05					-1.61917	6.38493e-06	-1.50613	4.91967e-05
KLHDC3	kelch domain containing 3	4250372	1.55509	1.27142e-05	1.78199	8.49723e-08			1.94934	3.71442e-07	2.0505	2.25808e-07	2.05267	1.63387e-08
SMIM13	Identical to Homo sapiens small integral membrane protein 13 (SMIM13), mRNA NCBI Reference Sequence: NM_001135575.1	6580674	1.56581	6.87443e-05					1.53821	7.62137e-06	1.95394	2.67617e-06
COL3A1	collagen, type III, alpha 1	2120021	1.58037	7.6348e-05	1.55638	0.000549496			1.74969	4.28159e-05	1.60458	8.11084e-05	1.7672	6.05198e-07	1.51898	5.2486e-05
RelB and p53 regulated in same manner
Gene Symbol	Gene Name	Probe ID	NF-kB2 siRNA		RelB siRNA		EZH2 siRNA		p53 siRNA		NF-kB2 + p53 siRNA		RelB & p53 siRNA		EZH2 & p53 siRNA
			FC	Pval	FC	Pval	FC	Pval	FC	Pval	FC	Pval	FC	Pval	FC	Pval
SERPINE1	serpin peptidase inhibitor, clade E (nexin, plasminogen activator inhibitor type 1), member 1	770408			-5.14774	1.01495e-11			-4.11335	5.33547e-11	-2.29792	8.66671e-08	-8.18313	7.95073e-13	-1.62824	9.7969e-06
ACVRL1	activin A receptor type II-like 1	5910451			-3.34188	1.38952e-11			-1.76119	3.38472e-06			-3.85493	4.54192e-12
MKX	mohawk homeobox	6620017			-3.19699	3.21532e-10			-1.67014	5.61142e-07			-3.59022	2.60696e-10
KPRP	keratinocyte proline-rich protein	1690008			-2.83221	1.59984e-10	-1.54352	1.19945e-05	-2.86251	8.51243e-10	-1.77588	2.60651e-06	-3.10859	3.53495e-11	-1.94166	3.17062e-07
SYT11	synaptotagmin XI	5910500			-2.7984	9.40752e-11			-2.30916	5.63005e-09			-3.28767	5.87044e-10	-2.01136	4.09211e-07
SDC1	syndecan 1	6590592			-2.79396	7.06089e-10			-2.53353	5.31732e-08	-1.61826	1.15488e-05	-3.60107	9.95481e-12
	NA	4180612			-2.29145	1.92756e-09	-1.61712	8.37382e-06	-4.30128	1.37017e-10	-3.54107	3.68761e-09	-4.3913	4.77188e-12	-2.40209	3.51912e-08
PPPDE1	PPPDE peptidase domain containing 1	3870255	-1.82489	6.78826e-07	-2.09841	9.66916e-09			-1.97059	2.93234e-07	-1.83326	6.58931e-07	-2.15596	3.71748e-09
INSIG1	insulin induced gene 1	360192			-2.0878	6.43121e-07	-1.71348	6.08855e-05	-2.811	1.43913e-08	-1.882	5.83863e-06	-2.48543	3.71748e-09	-2.20778	4.39903e-07
KIAA1199	KIAA1199	110181	-2.65276	9.88972e-05	-2.00589	0.000444032	2.34036	6.23027e-05	-3.66683	5.69803e-07	-4.40422	3.99889e-07	-3.80536	1.70923e-06
IGFBP5	insulin-like growth factor binding protein 5	2190674			-1.97842	1.04565e-08			-3.03318	1.81735e-08			-2.83474	2.18449e-10
TMEM50B	transmembrane protein 50B	3460307			-1.90693	9.26129e-08			-2.22484	1.75768e-08	-2.06763	3.64793e-07	-2.98999	3.98288e-10
SGIP1	SH3-domain GRB2-like (endophilin) interacting protein 1	6380239			-1.86665	6.82578e-08			-2.06057	2.7257e-08			-2.31983	5.85049e-09
ESM1	endothelial cell-specific molecule 1	3420605	-1.59085	8.92937e-05	-1.80767	4.9841e-06			-2.23993	3.65164e-06	-2.06764	2.10075e-07	-2.25917	3.71748e-09
CCBE1	collagen and calcium binding EGF domains 1	6560465			-1.78163	5.37161e-08			-1.7299	2.10822e-06			-1.93592	1.80154e-08
C7orf10	chromosome 7 open reading frame 10	2470102			-1.75906	1.5136e-06			-4.12091	2.22106e-10	-1.94295	4.17509e-07	-3.63462	5.82298e-11	-2.24466	1.0238e-07
DAB2	disabled homolog 2, mitogen-responsive phosphoprotein (Drosophila)	3930367			-1.75673	4.00417e-06			-2.37076	1.31014e-08	-2.21492	6.64233e-08	-2.08322	1.05639e-07
RDH5	retinol dehydrogenase 5 (11-cis/9-cis)	110326			-1.71526	1.39933e-07			-1.5962	6.4256e-06			-1.95053	1.80045e-08
CLIP3	CAP-GLY domain containing linker protein 3	650689			-1.71438	1.48469e-07			-2.67151	2.04929e-09	-1.73103	1.92459e-06	-2.68934	3.98288e-10
SCG5	secretogranin V (7B2 protein)	5260343			-1.70531	1.35762e-06			-2.1016	2.40253e-08	-1.53455	1.97559e-05	-1.86882	2.04826e-08
TMEM200A	transmembrane protein 200A	4780523			-1.69244	1.35675e-06			-1.52461	5.97689e-06			-1.96359	3.01895e-08
GLS	glutaminase	5570427			-1.67449	2.65426e-07			-2.173	1.97414e-08			-2.41185	1.48426e-09
PTGS1	prostaglandin-endoperoxide synthase 1 (prostaglandin G/H synthase and cyclooxygenase)	1070450			-1.67441	3.57666e-07			-1.59614	5.44698e-06			-1.94451	1.05689e-08
POMGNT1	protein O-linked mannose beta1,2-N-acetylglucosaminyltransferase	2940224			-1.64026	2.0678e-06			-1.50211	1.21226e-05			-2.00927	9.42302e-09
	NA	3800424			-1.63914	6.39863e-07			-1.73898	1.92313e-07			-1.84706	3.3881e-08
DAZAP2	DAZ associated protein 2	630356			-1.63277	8.52782e-07	-2.83671	1.16705e-08	-3.05295	8.51243e-10	-2.9295	3.68761e-09	-3.68582	3.85359e-10	-4.37523	5.63192e-10
NPAL3	NIPA-like domain containing 3	5090739			-1.62685	2.82409e-06			-1.618	8.40448e-07			-2.21188	1.48426e-09
THBS1	thrombospondin 1	5810685			-1.60793	0.00140713			-2.15768	1.5159e-06	-1.90389	6.97963e-06	-1.84534	5.60098e-05
LOC151162	mannosyl (alpha-1,6-)-glycoprotein beta-1,6-N-acetyl-glucosaminyltransferase	1440437			-1.584	2.12554e-06			-1.5731	2.80747e-06			-1.71032	1.53054e-07
IPO5	importin 5	1440632	-2.07113	3.49718e-08	-1.57961	8.6524e-07			-2.75859	7.04007e-10	-2.68627	6.85587e-09	-2.02803	5.85049e-09
CTGF	connective tissue growth factor	5690687			-1.5692	4.00976e-06			-1.65926	2.43732e-05	-2.14542	8.66671e-08	-2.52954	3.98288e-10	-1.53649	3.32691e-05
IL12A	interleukin 12A (natural killer cell stimulatory factor 1, cytotoxic lymphocyte maturation factor 1, p35)	4120114			-1.56292	1.75494e-06			-1.72457	1.01377e-06			-2.00793	8.52076e-09	-1.63308	6.27635e-06
C13orf15	regulator of cell cycle	160242			-1.56027	0.00138432			-1.72872	1.40225e-05	-1.71486	5.62315e-05	-1.64693	0.000104819
FSTL1	follistatin-like 1	2650220			-1.54992	7.42691e-06			-1.92397	2.32432e-07			-1.88105	8.1413e-08	-1.87257	1.82475e-06
MYADM	myeloid-associated differentiation marker	2970594			-1.5282	1.12056e-05			-1.98143	1.71768e-06	-1.77615	2.2231e-06	-2.05597	1.10336e-08
DCBLD2	discoidin, CUB and LCCL domain containing 2	60132			-1.52326	9.47594e-06			-1.91237	4.68162e-07			-1.62655	6.96922e-07
CYCSL1	cytochrome c, somatic pseudogene 55	3890008			-1.52286	5.15037e-05			-1.62244	5.75878e-05			-1.65177	9.87913e-07
C20orf108	family with sequence similarity 210, member B	770561	1.72928	1.6948e-05	-1.51783	8.70641e-06			-1.50609	3.27483e-05			-2.05379	2.13204e-08
ENC1	ectodermal-neural cortex 1 (with BTB-like domain)	7150563			-1.50048	9.35002e-06	-1.64694	5.87236e-06	-1.55589	2.10027e-05			-1.60896	1.03542e-06	-1.85097	1.31268e-06
MYADM	myeloid-associated differentiation marker	2970730			-1.50037	4.6114e-06			-1.90167	5.18534e-08	-1.50465	1.92307e-05	-1.79557	5.06918e-08
AMMECR1	Alport syndrome, mental retardation, midface hypoplasia and elliptocytosis chromosomal region gene 1	7100093			1.53051	3.07604e-05			1.64107	3.6091e-06	1.58008	1.44498e-05	1.8458	9.38223e-08
HIST1H2AC	histone cluster 1, H2ac	6590594			1.54983	7.66687e-06			1.85133	1.92313e-07	1.55355	9.88087e-06	1.75002	8.91101e-06
TMEM64	transmembrane protein 64	6270600			1.55505	1.61888e-06			1.53744	1.11873e-05			1.93191	9.50015e-09
COL3A1	collagen, type III, alpha 1	2120021	1.58037	7.6348e-05	1.55638	0.000549496			1.74969	4.28159e-05	1.60458	8.11084e-05	1.7672	6.05198e-07	1.51898	5.2486e-05
COL1A1	collagen, type I, alpha 1	6960142			1.59309	3.58367e-05			2.15496	9.54549e-06			1.59309	4.03454e-05	1.69742	8.37845e-06
SCML1	sex comb on midleg-like 1 (Drosophila)	1430152			1.61203	1.75494e-06			1.548	4.35026e-06			2.26091	6.94028e-09
HIST1H2BD	histone cluster 1, H2bd	290730			1.64262	8.49022e-06			1.65564	1.43427e-06			1.68571	1.37938e-06
LACTB2	lactamase, beta 2	4050711			1.74227	2.26712e-07			1.53746	7.58496e-06			1.90995	1.2225e-07	1.61195	5.11832e-05
KLHDC3	kelch domain containing 3	4250372	1.55509	1.27142e-05	1.78199	8.49723e-08			1.94934	3.71442e-07	2.0505	2.25808e-07	2.05267	1.63387e-08
AMMECR1	Alport syndrome, mental retardation, midface hypoplasia and elliptocytosis chromosomal region gene 1	2340601			1.90853	1.50128e-07			1.72298	4.01872e-05	1.84525	1.52473e-06	2.1515	1.04276e-08	1.70728	1.11131e-05
PMAIP1	phorbol-12-myristate-13-acetate-induced protein 1	2750367			2.20657	1.38622e-07			1.76628	1.23527e-05	1.98084	4.14669e-06	2.25072	8.04607e-09
CXCL12	chemokine (C-X-C motif) ligand 12	4560020			2.23492	5.47085e-07			1.66959	0.000455145			2.55782	1.48426e-09
STK40	serine/threonine kinase 40	3840521			2.31728	1.22729e-09	1.58203	3.92198e-05	1.53708	0.000401162			2.34477	6.05918e-10	1.70956	6.07777e-06
ANKRD46	ankyrin repeat domain 46	2750598			2.5038	4.61206e-10	2.05857	1.87636e-06	1.50521	7.74293e-06			2.4277	5.59435e-09	2.49402	4.27022e-08
